# Supplementary material for: Untargeted Metabolomics Profiling of a PFAS-Exposed Flemish Population
Source: Metabolites. 2026 Feb 15;16(2):135. doi: 10.3390/metabo16020135 (PMC12943362; doi:10.3390/metabo16020135)
Supplement: Supplementary file 1 [file metabolites-16-00135-s001.zip]

Archive with 1 entries (1 files):
- metabolites-4128639-supplementary.pdf
